# Supplementary material for: Hairy CRISPR: Genome Editing in Plants Using Hairy Root Transformation
Source: Plants (Basel). 2021 Dec 24;11(1):51. doi: 10.3390/plants11010051 (PMC8747350; doi:10.3390/plants11010051)
Supplement: Supplementary file 1 [file plants-11-00051-s001.zip]

Archive with 1 entries (1 files):
- plants-1505378-supplementary.pdf
